# Supplementary material for: Adjuvant immunotherapy after neoadjuvant immunochemotherapy and esophagectomy for esophageal squamous cell carcinoma: a real-world study
Source: Front Immunol. 2024 Dec 17;15:1456193. doi: 10.3389/fimmu.2024.1456193 (PMC11685212; doi:10.3389/fimmu.2024.1456193)
Supplement: Supplementary file 5 [file Table1.xls]

## Sheet: 术后辅助最终版
DFSstatus	DFStime	Ostime	OSstatus	Age	Sex	Height	Weight	PCR	BMI	Location	Surgical method	Differentiation	Vessel invasion	Perineural invasion	Length	Adjuvant Treat	TN	PN	NN	ypT	ypN	ypTNM	ICIs
1	8	14	1	66	1	175	65	0	21.2245	3	1	2	1	0	2.6	1	19	8	11	4	3	4	4
1	2	8	1	59	1	165	55	0	20.202	2	0	3	1	1	5.2	0	27	1	26	4	3	4	3
1	17	36	0	61	0	157	51	0	20.6905	3	1	1	0	0	7.4	1	34	7	27	4	3	4	3
0	45	45	0	56	1	158	56	0	22.4323	3	1	2	0	0	1.5	1	34	8	26	4	3	4	3
1	15	28	1	68	1	165	65	0	23.8751	3	1	3	1	0	6.4	1	17	9	8	3	3	4	4
0	37	37	0	55	1	165	50	0	18.3655	2	0	3	0	0	4.5	1	20	5	15	3	3	4	5
1	8	25	1	69	0	161	75	0	28.9341	1	0	3	1	1	3.2	1	30	12	18	3	3	4	2
0	47	47	0	72	1	180	75	0	23.1481	1	0	1	0	0	3	1	30	12	18	3	3	4	2
1	7	11	1	65	1	170	65	0	22.4913	2	0	2	1	1	5	1	28	9	19	3	3	4	3
1	20	44	0	70	1	170	64	0	22.1453	2	0	2	0	0	3	0	23	0	23	3	3	4	3
1	15	46	0	57	1	170	60	0	20.7612	3	1	2	0	0	2	0	35	0	35	2	3	4	3
1	2	7	1	66	1	163	46	0	17.3134	2	0	2	1	1	3	0	9	3	6	4	2	4	3
1	6	11	1	63	0	163	49	0	18.4425	1	0	2	0	1	4.5	0	18	4	14	4	2	4	2
1	4	7	1	57	1	170	64	0	22.1453	2	0	1	0	1	5	0	32	3	29	4	2	4	2
1	23	45	0	64	1	162	48	0	18.2899	2	0	2	1	1	3.5	1	38	3	35	4	2	4	2
1	5	20	1	55	1	168	62	0	21.9671	3	0	3	1	1	4.6	1	38	5	33	4	2	4	3
1	3	8	1	60	1	166	65	0	23.5883	2	0	3	0	1	1	0	42	6	36	4	2	4	3
1	12	35	1	59	0	168	58	0	20.5499	3	1	3	0	0	4	1	17	3	14	4	2	4	3
1	6	14	1	51	1	177	62	0	19.79	2	0	2	1	1	3.2	1	41	5	36	4	2	4	3
1	8	34	1	48	1	164	61	0	22.68	2	0	2	1	1	1.6	0	15	0	15	3	2	3	3
1	3	14	1	66	0	166	60	0	21.7738	3	0	1	1	0	2	0	27	3	24	3	2	3	3
1	26	46	0	59	1	165	61	0	22.4059	3	0	3	0	0	1.8	1	23	3	20	3	2	3	3
1	5	19	1	61	1	165	50	0	18.3655	2	0	3	1	1	3.5	0	16	0	16	3	2	3	3
1	29	36	0	47	1	159	49	0	19.3821	2	0	2	1	1	4.4	1	12	4	8	3	2	3	3
1	2	13	1	50	1	172	65	0	21.9713	3	0	2	1	1	9.5	0	37	6	31	3	2	3	3
1	17	34	1	66	1	170	60	0	20.7612	3	0	3	1	0	2.5	1	57	6	51	3	2	3	4
1	5	31	1	62	1	168	70	0	24.8016	2	0	3	1	1	2.2	1	20	4	16	2	2	3	2
1	5	14	1	69	1	168	74	0	26.2188	3	0	3	0	0	4.6	1	20	6	14	2	2	3	2
1	9	16	1	69	1	168	74	0	26.2188	3	0	3	1	1	4.6	1	20	6	14	2	2	3	2
1	9	15	1	64	1	168	59	0	20.9042	2	0	1	0	0	1.8	0	12	6	6	2	2	3	3
1	6	12	1	65	1	170	69	0	23.8754	3	0	3	0	0	1	0	11	5	6	2	2	3	4
0	42	42	0	52	1	170	55	0	19.0311	3	1	2	1	1	4	0	15	4	11	2	2	3	3
1	26	43	0	63	1	170	68	0	23.5294	2	0	1	0	0	1.5	0	18	0	18	2	2	3	5
1	5	23	1	72	1	168	55	0	19.487	2	0	3	0	0	2.8	0	22	5	17	2	2	3	3
0	46	46	0	57	0	176	65	0	20.984	3	1	3	0	0	1.9	0	21	4	17	1	2	3	3
1	7	12	1	50	1	165	61	0	22.4059	2	0	2	0	0	2	0	43	4	39	1	2	3	3
0	54	54	0	51	1	167	71	0	25.4581	3	0	3	0	0	2.5	0	16	3	13	1	2	3	3
1	10	40	0	67	1	161	69	0	26.6193	2	0	2	1	1	6.5	1	34	0	34	4	1	4	3
0	40	40	0	57	1	163	60	0	22.5827	3	1	2	0	0	3	1	29	2	27	4	1	4	3
0	45	45	0	72	1	165	55	0	20.202	2	0	1	0	0	5	1	26	0	26	4	1	4	4
1	9	18	1	52	1	168	59	0	20.9042	1	0	2	0	0	2.8	1	22	1	21	4	1	4	3
1	4	30	1	58	1	168	68	0	24.093	3	0	1	1	1	2	0	13	2	11	4	1	4	3
1	7	13	1	53	0	167	53	0	19.0039	1	0	2	0	0	2.8	0	20	0	20	3	1	3	2
0	48	48	0	61	1	162	55	0	20.9572	3	1	3	1	1	3.1	1	22	0	22	3	1	3	3
1	24	43	0	72	1	168	54	0	19.1327	1	0	1	0	0	4	1	16	1	15	3	1	3	1
1	17	38	0	72	1	168	54	0	19.1327	1	0	1	0	0	4	1	16	1	15	3	1	3	1
1	8	26	1	71	1	168	62	0	21.9671	2	0	3	0	0	3	1	29	1	28	3	1	3	4
1	6	33	1	73	1	165	60	0	22.0386	1	0	3	1	0	4.5	0	15	5	10	3	1	3	3
0	36	36	0	74	1	166	60	0	21.7738	2	0	2	0	0	2	1	21	2	19	3	1	3	5
1	15	36	0	74	1	166	60	0	21.7738	2	0	2	0	0	2.5	1	21	2	19	3	1	3	5
1	11	18	1	57	1	170	70	0	24.2215	3	0	2	0	0	4.2	0	34	1	33	3	1	3	5
1	28	45	0	67	1	175	60	0	19.5918	2	0	3	0	0	1.8	0	19	0	19	3	1	3	4
1	7	24	1	72	1	173	57	0	19.0451	2	0	2	0	0	4	0	19	2	17	3	1	3	4
1	19	25	1	74	0	160	50	0	19.5312	2	0	2	0	0	3.7	0	20	0	20	3	1	3	5
1	2	14	1	57	1	168	63	0	22.3214	3	0	2	0	0	3	0	29	1	28	3	1	3	3
1	9	20	1	57	1	168	63	0	22.3214	3	0	2	0	0	3	0	29	1	28	3	1	3	3
1	2	14	1	57	1	168	63	0	22.3214	3	0	3	1	1	3	0	29	1	28	3	1	3	3
0	47	47	0	68	1	170	51	0	17.6471	3	1	3	0	0	3	1	23	1	22	3	1	3	4
1	8	25	1	62	1	170	62	0	21.4533	3	1	2	0	0	4.3	0	36	0	36	3	1	3	3
0	37	37	0	68	1	167	54	0	19.3625	2	0	1	0	0	2.6	0	15	1	14	3	1	3	3
0	48	48	0	63	1	171	88	0	30.0947	3	0	3	0	0	4.2	1	9	1	8	3	1	3	4
0	48	48	0	64	1	175	62	0	20.2449	3	0	3	0	1	2	1	21	2	19	3	1	3	2
1	4	17	1	60	1	168	60	0	21.2585	1	0	3	0	1	3	0	21	2	19	3	1	3	2
1	8	21	1	66	1	177	68	0	21.7051	3	1	1	0	0	5	1	22	2	20	3	1	3	3
1	2	12	1	74	1	160	52	0	20.3125	3	1	3	1	1	4.2	0	14	0	14	3	1	3	3
1	42	42	0	55	1	178	63	0	19.8839	2	0	3	1	1	3.2	1	37	0	37	3	1	3	2
0	45	45	0	72	0	165	68	0	24.977	2	0	2	0	0	3	0	22	1	21	2	1	3	2
0	45	45	0	73	1	158	63	0	25.2363	3	1	3	0	0	2	1	25	2	23	2	1	3	5
1	6	8	1	67	1	163	56	0	21.0772	2	0	3	0	0	1	0	25	1	24	2	1	3	2
0	47	47	0	67	1	175	77	0	25.1429	1	0	1	0	1	1.2	0	26	1	25	2	1	3	1
0	37	37	0	69	1	160	60	0	23.4375	3	1	2	0	0	2	0	24	0	24	2	1	3	3
1	3	32	1	61	1	167	63	0	22.5896	3	0	2	0	0	2.7	0	26	0	26	2	1	3	3
1	21	38	0	60	1	168	58	0	20.5499	2	0	3	0	0	1.6	0	13	1	12	2	1	3	3
0	37	37	0	69	0	165	55	0	20.202	2	0	3	0	0	3.6	0	13	0	13	2	1	3	3
1	10	18	1	49	0	165	63	0	23.1405	2	0	3	1	1	5	1	11	1	10	2	1	3	4
0	37	37	0	63	1	168	62	0	21.9671	2	0	2	0	0	5.2	0	17	2	15	2	1	3	3
0	42	42	0	64	1	172	75	0	25.3515	3	0	2	0	0	5.2	1	23	2	21	2	1	3	4
0	36	36	0	65	1	178	82	0	25.8806	3	0	1	1	0	2	0	16	1	15	2	1	3	3
1	15	36	0	72	1	160	59	0	23.0469	3	0	3	0	0	3.2	1	20	1	19	2	1	3	3
0	48	48	0	56	1	162	52	0	19.8141	3	1	3	0	0	2.5	1	21	1	20	2	1	3	4
1	9	14	1	66	1	175	59	0	19.2653	2	0	2	0	0	2.2	0	18	1	17	1	1	3	4
1	9	18	1	66	1	175	59	0	19.2653	2	0	2	0	0	3.5	0	18	1	17	1	1	3	4
1	19	39	0	74	0	166	54	0	19.5965	3	0	1	0	0	1.4	0	17	1	16	1	1	3	3
0	47	47	0	74	1	160	57	0	22.2656	2	0	3	0	0	1.6	0	12	1	11	1	1	3	4
0	36	36	0	59	1	170	68	0	23.5294	2	0	3	0	0	1	1	22	1	21	1	1	3	1
0	40	40	0	58	1	162	55	0	20.9572	2	0	2	1	1	2.5	1	23	0	23	4	0	3	1
1	3	23	1	57	0	160	67	0	26.1719	2	0	1	0	1	4.8	0	20	0	20	4	0	3	4
1	9	32	1	66	1	165	52	0	19.1001	2	0	3	1	1	4	1	33	0	33	4	0	3	2
1	6	13	1	71	1	165	59	0	21.6713	2	0	2	1	0	4	1	18	2	16	3	0	2	4
0	41	41	0	66	1	165	58	0	21.3039	3	1	2	1	1	3	0	14	0	14	3	0	2	4
1	18	44	0	67	1	171	66	0	22.571	3	1	2	1	1	1	1	20	0	20	3	0	2	3
0	36	36	0	75	1	165	52	0	19.1001	2	0	2	0	0	4	1	26	0	26	3	0	2	3
0	42	42	0	66	1	165	59	0	21.6713	2	0	3	1	0	3	1	10	0	10	3	0	2	3
0	44	44	0	74	1	165	59	0	21.6713	2	0	2	1	0	0.8	0	25	0	25	3	0	2	3
0	46	46	0	74	1	169	60	0	21.0077	2	0	3	0	1	1.2	0	13	0	13	3	0	2	3
0	41	41	0	69	1	167	56	0	20.0796	2	0	2	1	1	1.3	1	8	0	8	3	0	2	3
0	38	38	0	52	1	167	65	0	23.3067	2	0	3	0	1	2.8	1	19	0	19	3	0	2	2
0	41	41	0	66	0	164	64	0	23.7954	3	0	3	0	1	1.5	1	16	0	16	3	0	2	3
0	51	51	0	66	1	169	57	0	19.9573	2	0	3	1	1	1.6	1	23	0	23	3	0	2	2
0	47	47	0	66	1	169	57	0	19.9573	2	0	3	0	1	1.6	1	23	0	23	3	0	2	2
1	7	10	1	57	1	175	65	0	21.2245	1	0	2	1	1	5.6	0	25	0	25	3	0	2	3
0	46	46	0	69	1	164	52	0	19.3337	2	0	3	1	0	4	1	23	0	23	3	0	2	3
0	50	50	0	72	1	158	50	0	20.0288	2	0	1	1	1	0.4	0	19	0	19	3	0	2	3
0	39	39	0	72	1	158	50	0	20.0288	2	0	1	0	0	0.4	0	19	0	19	3	0	2	3
1	10	17	1	54	0	154	52	0	21.9261	2	0	3	0	0	2.3	0	10	0	10	3	0	2	3
0	38	38	0	63	1	170	71	0	24.5675	2	0	2	1	0	2.5	1	20	0	20	3	0	2	4
0	46	46	0	53	1	160	48	0	18.75	2	0	2	0	0	5.4	1	31	0	31	3	0	2	4
0	40	40	0	58	1	168	61	0	21.6128	2	0	3	0	0	2.6	0	51	0	51	2	0	1	3
0	42	42	0	60	1	158	53	0	21.2306	2	0	2	0	0	4.2	0	36	0	36	2	0	1	4
1	11	40	0	71	1	169	64	0	22.4082	3	0	3	1	1	3.8	0	36	0	36	2	0	1	4
0	40	40	0	73	1	160	55	0	21.4844	2	0	2	0	0	3	1	16	0	16	2	0	1	4
0	48	48	0	65	1	178	65	0	20.5151	2	0	3	0	0	1.9	0	15	0	15	2	0	1	3
0	37	37	0	66	1	155	53	0	22.0604	2	0	2	0	1	2	0	11	0	11	2	0	1	5
0	44	44	0	65	1	170	62	0	21.4533	2	0	2	0	0	2.4	0	13	0	13	2	0	1	5
0	41	41	0	70	1	167	60	0	21.5139	3	0	2	0	0	1.2	0	15	0	15	2	0	1	4
0	45	45	0	70	1	170	60	0	20.7612	2	0	2	0	0	1.4	1	14	1	13	2	0	1	3
0	38	38	0	53	1	176	75	0	24.2123	2	0	3	0	0	4	1	16	0	16	2	0	1	3
1	11	23	1	68	1	163	58	0	21.83	1	0	2	0	0	2.4	0	22	0	22	2	0	1	3
0	41	41	0	64	1	170	58	0	20.0692	2	0	2	0	0	2.6	0	34	0	34	2	0	1	3
0	43	43	0	63	0	170	68	0	23.5294	2	0	1	0	0	2	0	18	0	18	2	0	1	5
0	50	50	0	64	1	164	54	0	20.0773	3	1	1	1	0	3	0	29	0	29	2	0	1	1
0	41	41	0	69	1	168	65	0	23.03	2	0	3	0	0	1	0	29	0	29	2	0	1	3
0	41	41	0	53	1	160	49	0	19.1406	2	0	3	0	0	5.4	1	29	0	29	3	0	2	4
0	49	49	0	54	0	168	67	0	23.7387	3	1	3	0	0	2	1	22	1	21	1	0	1	4
0	47	47	0	62	1	172	65	0	21.9713	2	0	1	0	0	1	1	22	0	22	1	0	1	4
0	36	36	0	63	1	170	66	0	22.8374	2	0	3	0	0	2.4	1	18	0	18	1	0	1	3
0	50	50	0	70	1	175	55	0	17.9592	2	0	2	0	0	0.5	1	25	0	25	1	0	1	4
0	52	52	0	70	1	175	55	0	17.9592	2	0	2	0	0	0.6	0	25	0	25	1	0	1	4
0	48	48	0	54	1	176	70	0	22.5981	3	1	2	0	0	0.8	0	25	0	25	1	0	1	3
0	43	43	0	72	1	180	82	0	25.3086	2	0	2	0	0	2	0	17	0	17	1	0	1	4
0	37	37	0	64	1	175	65	0	21.2245	3	1	2	0	0	3.8	0	11	0	11	1	0	1	3
1	18	38	0	65	1	176	68	0	21.9525	1	0	3	0	0	1.3	0	42	0	42	1	0	1	3
0	41	41	0	68	1	172	63	0	21.2953	2	0	2	0	0	4.2	1	36	0	36	1	0	1	3
0	41	41	0	66	1	165	59	0	21.6713	2	0	1	0	0	1	1	33	0	33	1	0	1	3
0	46	46	0	66	1	160	62	0	24.2188	2	0	1	0	0	0.8	0	53	0	53	1	0	1	2
0	41	41	0	71	1	168	55	0	19.487	1	0	3	0	0	3	0	18	0	18	1	0	1	3
0	47	47	0	74	1	160	53	0	20.7031	2	0	2	0	0	1	1	12	1	11	1	0	1	4
0	36	36	0	62	1	168	51	0	18.0697	2	0	1	0	0	2.6	0	23	0	23	1	0	1	2
1	15	37	0	52	1	165	60	0	22.0386	2	0	1	0	0	2.7	1	18	0	18	1	0	1	3
0	47	47	0	52	1	165	60	0	22.0386	2	0	1	0	0	1.5	0	18	0	18	1	0	1	3
0	44	44	0	69	1	168	58	0	20.5499	2	0	1	0	0	1.2	0	15	0	15	1	0	1	3
0	43	43	0	60	1	175	70	0	22.8571	3	0	3	0	1	0.8	1	36	3	33	1	0	1	3
1	8	22	1	62	1	170	62	0	21.4533	3	1	2	0	0	1.8	0	36	0	36	1	0	1	3
0	49	49	0	64	1	172	63	0	21.2953	2	0	1	0	0	1.2	0	21	1	20	1	0	1	3
1	13	26	1	71	1	170	61	0	21.1073	2	0	3	0	0	2.5	0	15	0	15	1	0	1	3
0	54	54	0	54	1	170	60	0	20.7612	3	0	3	0	0	2	0	16	2	14	1	0	1	4
0	51	51	0	54	1	170	60	0	20.7612	3	0	3	0	0	2	0	16	2	14	1	0	1	4
0	51	51	0	53	1	169	55	0	19.257	1	0	2	0	0	1.3	0	26	0	26	1	0	1	3
0	46	46	0	72	1	172	66	0	22.3094	2	1	2	0	0	1.2	0	21	0	21	1	0	1	4
1	10	15	1	61	0	158	50	0	20.0288	2	0	2	1	1	1	1	11	0	11	1	0	1	3
0	50	50	0	64	1	160	49	1	19.1406	2	0	2	0	0	0	0	46	1	45	0	0	0	2
0	41	41	0	62	1	156	58	1	23.833	2	0	2	0	0	0	0	30	0	30	0	0	0	3
0	54	54	0	60	1	168	66	1	23.3844	2	0	2	0	0	0	1	21	0	21	0	0	0	3
0	40	40	0	63	1	163	60	1	22.5827	2	0	1	0	0	0	0	20	0	20	0	0	0	3
0	38	38	0	63	1	170	62	1	21.4533	2	0	3	0	0	0	1	29	0	29	0	0	0	1
0	36	36	0	56	1	173	66	1	22.0522	2	0	2	0	0	0	0	27	0	27	0	0	0	2
0	36	36	0	56	1	165	60	1	22.0386	2	0	1	0	0	0	0	18	0	18	0	0	0	3
0	51	51	0	71	1	168	62	1	21.9671	2	0	2	0	0	0	1	14	0	14	0	0	0	2
1	15	45	0	72	1	177	62	1	19.79	3	0	3	0	0	0	1	24	0	24	0	0	0	3
0	36	36	0	68	1	168	68	1	24.093	2	0	1	0	0	0	0	31	0	31	0	0	0	3
0	39	39	0	73	1	167	60	1	21.5139	2	0	1	0	0	0	0	15	0	15	0	0	0	4
0	38	38	0	55	1	168	60	1	21.2585	2	0	2	0	0	0	1	27	0	27	0	0	0	3
0	50	50	0	71	1	164	60	1	22.3081	2	0	1	0	0	0	0	16	0	16	0	0	0	1
0	48	48	0	71	1	164	60	1	22.3081	2	0	1	0	0	0	0	16	0	16	0	0	0	1
0	48	48	0	64	0	152	50	1	21.6413	1	0	1	0	0	0	0	17	0	17	0	0	0	3
1	21	44	0	64	0	156	47	1	19.313	2	0	3	0	0	0	0	16	0	16	0	0	0	3
0	52	52	0	63	1	160	60	1	23.4375	2	0	2	0	0	0	0	16	0	16	0	0	0	2
0	39	39	0	68	1	165	63	1	23.1405	3	0	3	0	0	0	1	15	0	15	0	0	0	4
0	43	43	0	61	1	168	68	1	24.093	3	0	2	0	0	0	1	26	0	26	0	0	0	3
0	43	43	0	62	1	168	62	1	21.9671	2	0	1	0	0	0	0	10	0	10	0	0	0	2
0	51	51	0	57	1	162	59	1	22.4813	2	0	3	0	0	0	0	30	0	30	0	0	0	3
0	38	38	0	57	1	179	80	1	24.968	3	0	1	0	0	0	0	21	1	20	0	0	0	3
0	40	40	0	57	1	179	80	1	24.968	3	0	1	0	0	0	0	21	1	20	0	0	0	3
0	39	39	0	67	1	160	61	1	23.8281	3	1	2	0	0	0	0	17	0	17	0	0	0	3
0	40	40	0	54	1	170	62	1	21.4533	2	0	2	0	0	0	1	34	0	34	0	0	0	2
0	42	42	0	66	1	164	62	1	23.0518	3	0	1	0	0	0	0	22	0	22	0	0	0	5
0	46	46	0	67	1	163	52	1	19.5717	1	0	2	0	0	0	0	9	0	9	0	0	0	4
0	38	38	0	71	1	168	65	1	23.03	3	0	1	0	0	0	1	20	0	20	0	0	0	5
0	39	39	0	61	1	168	62	1	21.9671	2	0	2	0	0	0	0	13	0	13	0	0	0	3
0	45	45	0	63	1	163	61	1	22.9591	2	0	1	0	0	0	0	20	0	20	0	0	0	3
0	43	43	0	47	1	173	61	1	20.3816	1	0	1	0	0	0	0	11	0	11	0	0	0	3
0	37	37	0	50	0	152	51	1	22.0741	2	0	2	0	0	0	0	21	0	21	0	0	0	3
0	51	51	0	50	0	152	54	1	23.3726	2	0	2	0	0	0	0	21	0	21	0	0	0	3
0	39	39	0	73	1	165	62	1	22.7732	2	0	1	0	0	0	0	18	0	18	0	0	0	2
1	13	37	0	57	0	165	56	1	20.5693	3	0	3	0	0	0	0	13	0	13	0	0	0	3
0	43	43	0	63	1	175	65	1	21.2245	2	0	2	0	0	0	0	17	0	17	0	0	0	4
0	43	43	0	63	1	175	65	1	21.2245	2	0	2	0	0	0	0	17	0	17	0	0	0	4
0	44	44	0	62	1	168	63	1	22.3214	2	0	3	0	0	0	0	17	0	17	0	0	0	3
1	8	20	1	57	1	178	62	1	19.5682	3	0	3	0	1	0	0	13	7	6	0	0	0	5
1	5	21	1	57	1	178	62	1	19.5682	3	0	3	1	1	0	0	13	7	6	0	0	0	5
0	42	42	0	64	1	165	60	1	22.0386	1	0	2	0	0	0	0	22	0	22	0	0	0	3
1	2	16	1	61	1	165	50	1	18.3655	2	0	2	0	0	0	0	16	0	16	0	0	0	3
0	40	40	0	68	0	153	55	1	23.4952	3	0	1	0	0	0	0	28	0	28	0	0	0	3
0	48	48	0	69	1	155	49	1	20.3954	3	0	2	0	0	0	0	21	0	21	0	0	0	3
0	44	44	0	56	1	168	63	1	22.3214	2	0	2	0	0	0	1	26	0	26	0	0	0	4
0	42	42	0	56	1	170	60	1	20.7612	2	0	3	0	0	0	0	43	0	43	0	0	0	4
0	42	42	0	56	1	170	60	1	20.7612	2	0	1	0	0	0	0	43	0	43	0	0	0	4
0	40	40	0	61	1	168	63	1	22.3214	3	0	2	0	0	0	0	18	0	18	0	0	0	3
0	44	44	0	65	1	165	50	1	18.3655	2	0	2	0	0	0	0	10	0	10	0	0	0	3
0	54	54	0	65	1	165	50	1	18.3655	2	0	2	0	0	0	0	10	0	10	0	0	0	3
1	14	37	0	67	0	158	52	1	20.83	2	0	3	1	1	0	0	17	0	17	0	0	0	3
0	44	44	0	67	1	170	70	1	24.2215	2	0	2	0	0	0	0	8	0	8	0	0	0	3
0	42	42	0	75	1	168	60	1	21.2585	3	1	2	0	0	0	0	10	0	10	0	0	0	1
0	39	39	0	75	1	168	60	1	21.2585	3	1	2	0	0	0	0	10	0	10	0	0	0	1
0	52	52	0	60	1	173	63	1	21.0498	3	0	1	0	0	0	0	15	0	15	0	0	0	3
0	53	53	0	65	1	163	60	1	22.5827	2	0	1	0	0	0	0	24	0	24	0	0	0	3
1	10	40	0	58	1	180	68	1	20.9877	2	0	1	0	0	0	0	22	0	22	0	0	0	3
1	14	37	0	58	1	180	68	1	20.9877	2	0	1	0	0	0	0	22	0	22	0	0	0	3
0	40	40	0	65	1	168	71	1	25.1559	1	0	2	0	0	0	0	19	0	19	0	0	0	3
0	54	54	0	72	1	168	56	1	19.8413	3	1	2	0	0	0	0	31	1	30	0	0	0	1
0	48	48	0	59	1	170	65	1	22.4913	3	1	2	0	0	0	0	22	0	22	0	0	0	5
0	36	36	0	53	1	164	60	1	22.3081	2	0	2	0	0	0	0	12	0	12	0	0	0	3
0	52	52	0	63	1	165	60	1	22.0386	3	0	2	0	0	0	1	18	0	18	0	0	0	3
0	46	46	0	61	1	157	55	1	22.3133	2	0	2	0	0	0	0	18	0	18	0	0	0	3
0	39	39	0	67	1	167	60	1	21.5139	2	0	2	0	0	0	0	10	0	10	0	0	0	3
